# Supplementary material for: The Influence of Landscape Heterogeneity - Ground Beetles (Coleoptera: Carabidae) in Fthiotida, Central Greece
Source: Biodivers Data J. 2014 Apr 11;(2):e1082. doi: 10.3897/BDJ.2.e1082 (PMC4031439; doi:10.3897/BDJ.2.e1082)
Supplement: XML Treatment for Carabus (Oreocarabus) preslii [file BDJ.2.e1082-treatment8.xml]

<!DOCTYPE tp:taxon-treatment
  PUBLIC "-//TaxonX//DTD Taxonomic Treatment Publishing DTD v0 20100105//EN" "tax-treatment-NSO.dtd">
<tp:taxon-treatment xmlns:tp="http://www.plazi.org/taxpub"><tp:treatment-meta><mixed-citation publication-type="journal"><person-group><name><surname>Chapman</surname><given-names>Anna Nicola</given-names></name></person-group><article-title>The Influence of Landscape Heterogeneity - Ground Beetles (<tp:taxon-name><tp:taxon-name-part taxon-name-part-type="order">Coleoptera</tp:taxon-name-part></tp:taxon-name>: <tp:taxon-name><tp:taxon-name-part taxon-name-part-type="family">Carabidae</tp:taxon-name-part></tp:taxon-name>) in Fthiotida, Central Greece</article-title><source>Biodivers Data J</source><day>11</day><month>4</month><year>2014</year><volume>2014</volume><issue>2</issue><pub-id pub-id-type="doi">10.3897/BDJ.2.e1082</pub-id></mixed-citation></tp:treatment-meta><tp:nomenclature><tp:taxon-name><tp:taxon-name-part taxon-name-part-type="genus">Carabus</tp:taxon-name-part> (<tp:taxon-name-part taxon-name-part-type="subgenus">Oreocarabus</tp:taxon-name-part>) <tp:taxon-name-part taxon-name-part-type="species">preslii</tp:taxon-name-part></tp:taxon-name><tp:taxon-authority>(Dejean &amp; Boisduval, 1830)</tp:taxon-authority></tp:nomenclature><tp:treatment-sec sec-type="Distribution"><title>Distribution</title><p>Greece, Italy and the Balkans (<ext-link xmlns:xlink="http://www.w3.org/1999/xlink" ext-link-type="uri" xlink:href="http://www.faunaeur.org/full_results.php?id=386874" xlink:type="simple">http://www.faunaeur.org/full_results.php?id=386874</ext-link>).</p></tp:treatment-sec><tp:treatment-sec sec-type="Notes"><title>Notes</title><p>In this study, this species was only found rarely (n = 3) in the olive grove in the homogeneous area.</p></tp:treatment-sec></tp:taxon-treatment>
