# Supplementary material for: The Influence of Landscape Heterogeneity - Ground Beetles (Coleoptera: Carabidae) in Fthiotida, Central Greece
Source: Biodivers Data J. 2014 Apr 11;(2):e1082. doi: 10.3897/BDJ.2.e1082 (PMC4031439; doi:10.3897/BDJ.2.e1082)
Supplement: XML Treatment for Carterus (Carterus) rotundicollis [file BDJ.2.e1082-treatment11.xml]

<!DOCTYPE tp:taxon-treatment
  PUBLIC "-//TaxonX//DTD Taxonomic Treatment Publishing DTD v0 20100105//EN" "tax-treatment-NSO.dtd">
<tp:taxon-treatment xmlns:tp="http://www.plazi.org/taxpub"><tp:treatment-meta><mixed-citation publication-type="journal"><person-group><name><surname>Chapman</surname><given-names>Anna Nicola</given-names></name></person-group><article-title>The Influence of Landscape Heterogeneity - Ground Beetles (<tp:taxon-name><tp:taxon-name-part taxon-name-part-type="order">Coleoptera</tp:taxon-name-part></tp:taxon-name>: <tp:taxon-name><tp:taxon-name-part taxon-name-part-type="family">Carabidae</tp:taxon-name-part></tp:taxon-name>) in Fthiotida, Central Greece</article-title><source>Biodivers Data J</source><day>11</day><month>4</month><year>2014</year><volume>2014</volume><issue>2</issue><pub-id pub-id-type="doi">10.3897/BDJ.2.e1082</pub-id></mixed-citation></tp:treatment-meta><tp:nomenclature><tp:taxon-name><tp:taxon-name-part taxon-name-part-type="genus">Carterus</tp:taxon-name-part> (<tp:taxon-name-part taxon-name-part-type="subgenus">Carterus</tp:taxon-name-part>) <tp:taxon-name-part taxon-name-part-type="species">rotundicollis</tp:taxon-name-part></tp:taxon-name><tp:taxon-authority>(Rambur, 1837)</tp:taxon-authority></tp:nomenclature><tp:treatment-sec sec-type="Distribution"><title>Distribution</title><p>The Western Mediterranean and the Balkan Peninsula (<xref ref-type="bibr" rid="B451884">Arndt et al. 2011</xref>).</p></tp:treatment-sec><tp:treatment-sec sec-type="Notes"><title>Notes</title><p>It prefers open countryside (<xref ref-type="bibr" rid="B463673">Brandmayr et al. 2006</xref>). In this study, it was rare (n = 1) and was found only in the wheat field in the homogeneous area.</p></tp:treatment-sec><ref-list><ref id="B451884"><element-citation xmlns:xlink="http://www.w3.org/1999/xlink" publication-type="book" xlink:type="simple"><person-group person-group-type="author"><name name-style="western"><surname>Arndt</surname><given-names>E.</given-names></name><name name-style="western"><surname>Schnitter</surname><given-names>P.</given-names></name><name name-style="western"><surname>Sfenthourakis</surname><given-names>S.</given-names></name><name name-style="western"><surname>Wrase</surname><given-names>D.</given-names></name></person-group><year>2011</year><source>Ground Beetles (Carabidae) of Greece.</source><publisher-name>Pensoft</publisher-name><publisher-loc>Sofia</publisher-loc><size units="page">394</size></element-citation></ref><ref id="B463673"><element-citation xmlns:xlink="http://www.w3.org/1999/xlink" publication-type="article" xlink:type="simple"><person-group person-group-type="author"><name name-style="western"><surname>Brandmayr</surname><given-names>T.</given-names></name><name name-style="western"><surname>Bonacci</surname><given-names>T.</given-names></name><name name-style="western"><surname>Massolo</surname><given-names>A.</given-names></name><name name-style="western"><surname>Brandmayr</surname><given-names>P.</given-names></name></person-group><year>2006</year><article-title>What is Going on Between Aposematic Carabid Beetles? The Case of <tp:taxon-name><tp:taxon-name-part taxon-name-part-type="genus">Anchomenus</tp:taxon-name-part> <tp:taxon-name-part taxon-name-part-type="species">dorsalis</tp:taxon-name-part></tp:taxon-name>  (Pontoppidan 1763) and <tp:taxon-name><tp:taxon-name-part taxon-name-part-type="genus">Brachinus</tp:taxon-name-part> <tp:taxon-name-part taxon-name-part-type="species">sclopeta</tp:taxon-name-part></tp:taxon-name> (Fabricius, 1792) (<tp:taxon-name><tp:taxon-name-part taxon-name-part-type="order">Coleoptera</tp:taxon-name-part></tp:taxon-name> <tp:taxon-name><tp:taxon-name-part taxon-name-part-type="family">Carabidae</tp:taxon-name-part></tp:taxon-name>)</article-title><source>Ethology Ecology &amp; Evolution</source><volume>18</volume><fpage>335</fpage><lpage>348</lpage><pub-id pub-id-type="doi">10.1080/08927014.2006.9522700</pub-id></element-citation></ref></ref-list></tp:taxon-treatment>
