# Supplementary material for: The Influence of Landscape Heterogeneity - Ground Beetles (Coleoptera: Carabidae) in Fthiotida, Central Greece
Source: Biodivers Data J. 2014 Apr 11;(2):e1082. doi: 10.3897/BDJ.2.e1082 (PMC4031439; doi:10.3897/BDJ.2.e1082)
Supplement: XML Treatment for Harpalus (Pseudoophonus) rufipes [file BDJ.2.e1082-treatment17.xml]

<!DOCTYPE tp:taxon-treatment
  PUBLIC "-//TaxonX//DTD Taxonomic Treatment Publishing DTD v0 20100105//EN" "tax-treatment-NSO.dtd">
<tp:taxon-treatment xmlns:tp="http://www.plazi.org/taxpub"><tp:treatment-meta><mixed-citation publication-type="journal"><person-group><name><surname>Chapman</surname><given-names>Anna Nicola</given-names></name></person-group><article-title>The Influence of Landscape Heterogeneity - Ground Beetles (<tp:taxon-name><tp:taxon-name-part taxon-name-part-type="order">Coleoptera</tp:taxon-name-part></tp:taxon-name>: <tp:taxon-name><tp:taxon-name-part taxon-name-part-type="family">Carabidae</tp:taxon-name-part></tp:taxon-name>) in Fthiotida, Central Greece</article-title><source>Biodivers Data J</source><day>11</day><month>4</month><year>2014</year><volume>2014</volume><issue>2</issue><pub-id pub-id-type="doi">10.3897/BDJ.2.e1082</pub-id></mixed-citation></tp:treatment-meta><tp:nomenclature><tp:taxon-name><tp:taxon-name-part taxon-name-part-type="genus">Harpalus</tp:taxon-name-part> (<tp:taxon-name-part taxon-name-part-type="subgenus">Pseudoophonus</tp:taxon-name-part>) <tp:taxon-name-part taxon-name-part-type="species">rufipes</tp:taxon-name-part></tp:taxon-name><tp:taxon-authority>(De Geer, 1774)</tp:taxon-authority></tp:nomenclature><tp:treatment-sec sec-type="Distribution"><title>Distribution</title><p>From the Azores, across Europe, to North Africa and Western China (<xref ref-type="bibr" rid="B451884">Arndt et al. 2011</xref>).</p></tp:treatment-sec><tp:treatment-sec sec-type="Notes"><title>Notes</title><p>It is polyphagous and prefers open, dry habitats and light soils. It is most often found on arable land (<xref ref-type="bibr" rid="B452333">Luff 2007</xref> &amp; <xref ref-type="bibr" rid="B462170">Thiele 1977</xref>). In this study, the species was common. It was found in the cotton field in the homogeneous area (n = 12), the maize field in the heterogeneous area (n = 622), the maize field in the homogeneous area (n = 716), the olive grove in the homogeneous area (n = 2) and the wheat field in the homogeneous area (n = 16).</p></tp:treatment-sec><ref-list><ref id="B451884"><element-citation xmlns:xlink="http://www.w3.org/1999/xlink" publication-type="book" xlink:type="simple"><person-group person-group-type="author"><name name-style="western"><surname>Arndt</surname><given-names>E.</given-names></name><name name-style="western"><surname>Schnitter</surname><given-names>P.</given-names></name><name name-style="western"><surname>Sfenthourakis</surname><given-names>S.</given-names></name><name name-style="western"><surname>Wrase</surname><given-names>D.</given-names></name></person-group><year>2011</year><source>Ground Beetles (Carabidae) of Greece.</source><publisher-name>Pensoft</publisher-name><publisher-loc>Sofia</publisher-loc><size units="page">394</size></element-citation></ref><ref id="B452333"><element-citation xmlns:xlink="http://www.w3.org/1999/xlink" publication-type="book" xlink:type="simple"><person-group person-group-type="author"><name name-style="western"><surname>Luff</surname><given-names>M.</given-names></name></person-group><year>2007</year><source>The <tp:taxon-name><tp:taxon-name-part taxon-name-part-type="family">Carabidae</tp:taxon-name-part></tp:taxon-name> (Ground Beetles) of Britain and Ireland. Handbooks for the Identification of British Insects. Vol. 4 Part 2 (2nd Ed.)</source><publisher-name>Royal Entomological Society and the Field Studies Council</publisher-name><size units="page">252</size></element-citation></ref><ref id="B462170"><element-citation xmlns:xlink="http://www.w3.org/1999/xlink" publication-type="book" xlink:type="simple"><person-group person-group-type="author"><name name-style="western"><surname>Thiele</surname><given-names>H.</given-names></name></person-group><year>1977</year><source>Carabid Beetles in Their Environments</source><publisher-name>Springer</publisher-name><publisher-loc>Berlin/Heidelberg</publisher-loc><size units="page">372</size><pub-id pub-id-type="doi">10.1007/978-3-642-81154-8</pub-id></element-citation></ref></ref-list></tp:taxon-treatment>
