# Supplementary material for: The Influence of Landscape Heterogeneity - Ground Beetles (Coleoptera: Carabidae) in Fthiotida, Central Greece
Source: Biodivers Data J. 2014 Apr 11;(2):e1082. doi: 10.3897/BDJ.2.e1082 (PMC4031439; doi:10.3897/BDJ.2.e1082)
Supplement: XML Treatment for Microlestes luctuosus [file BDJ.2.e1082-treatment18.xml]

<!DOCTYPE tp:taxon-treatment
  PUBLIC "-//TaxonX//DTD Taxonomic Treatment Publishing DTD v0 20100105//EN" "tax-treatment-NSO.dtd">
<tp:taxon-treatment xmlns:tp="http://www.plazi.org/taxpub"><tp:treatment-meta><mixed-citation publication-type="journal"><person-group><name><surname>Chapman</surname><given-names>Anna Nicola</given-names></name></person-group><article-title>The Influence of Landscape Heterogeneity - Ground Beetles (<tp:taxon-name><tp:taxon-name-part taxon-name-part-type="order">Coleoptera</tp:taxon-name-part></tp:taxon-name>: <tp:taxon-name><tp:taxon-name-part taxon-name-part-type="family">Carabidae</tp:taxon-name-part></tp:taxon-name>) in Fthiotida, Central Greece</article-title><source>Biodivers Data J</source><day>11</day><month>4</month><year>2014</year><volume>2014</volume><issue>2</issue><pub-id pub-id-type="doi">10.3897/BDJ.2.e1082</pub-id></mixed-citation></tp:treatment-meta><tp:nomenclature><tp:taxon-name><tp:taxon-name-part taxon-name-part-type="genus">Microlestes</tp:taxon-name-part> <tp:taxon-name-part taxon-name-part-type="species">luctuosus</tp:taxon-name-part></tp:taxon-name><tp:taxon-authority>(Holdhaus, 1904)</tp:taxon-authority></tp:nomenclature><tp:treatment-sec sec-type="Distribution"><title>Distribution</title><p>Southern Europe and Southwest Asia, widespread and common in Greece (<xref ref-type="bibr" rid="B451884">Arndt et al. 2011</xref>).</p></tp:treatment-sec><tp:treatment-sec sec-type="Notes"><title>Notes</title><p>It prefers warm, dry places (<xref ref-type="bibr" rid="B461801">Cárdenas Talaverón and Piella 1985</xref>) on clayey soils (<xref ref-type="bibr" rid="B452375">Trautner and Geigenmüller 1987</xref>). It may be found in areas of tall vegetation, those of over 20 cm in height (<xref ref-type="bibr" rid="B461812">Fadda et al. 2008</xref>). In this study it was found in the cotton field in the heterogeneous area (n = 2), the cotton field in the homogeneous area (n = 1), the olive grove in the heterogeneous area (n = 57), the olive grove in the homogeneous area (n = 6), the wheat field in the heterogeneous area (n = 649) and the wheat field in the homogeneous area (n = 142).</p></tp:treatment-sec><ref-list><ref id="B451884"><element-citation xmlns:xlink="http://www.w3.org/1999/xlink" publication-type="book" xlink:type="simple"><person-group person-group-type="author"><name name-style="western"><surname>Arndt</surname><given-names>E.</given-names></name><name name-style="western"><surname>Schnitter</surname><given-names>P.</given-names></name><name name-style="western"><surname>Sfenthourakis</surname><given-names>S.</given-names></name><name name-style="western"><surname>Wrase</surname><given-names>D.</given-names></name></person-group><year>2011</year><source>Ground Beetles (Carabidae) of Greece.</source><publisher-name>Pensoft</publisher-name><publisher-loc>Sofia</publisher-loc><size units="page">394</size></element-citation></ref><ref id="B461801"><element-citation xmlns:xlink="http://www.w3.org/1999/xlink" publication-type="article" xlink:type="simple"><person-group person-group-type="author"><name name-style="western"><surname>Cárdenas Talaverón</surname><given-names>A.</given-names></name><name name-style="western"><surname>Piella</surname><given-names>B.</given-names></name></person-group><year>1985</year><article-title>Fenología de las Espacies de Carábidos (<tp:taxon-name><tp:taxon-name-part taxon-name-part-type="order">Coleoptera</tp:taxon-name-part></tp:taxon-name> <tp:taxon-name><tp:taxon-name-part taxon-name-part-type="family">Carabidae</tp:taxon-name-part></tp:taxon-name>) Más Abundantes en la Cuenca de Bembezar (NW. de la Provincia de Cordoba)</article-title><source>Mediterranea Serie de Estudios Biológicos</source><volume>8</volume><fpage>147</fpage><lpage>163</lpage></element-citation></ref><ref id="B452375"><element-citation xmlns:xlink="http://www.w3.org/1999/xlink" publication-type="book" xlink:type="simple"><person-group person-group-type="author"><name name-style="western"><surname>Trautner</surname><given-names>J.</given-names></name><name name-style="western"><surname>Geigenmüller</surname><given-names>K.</given-names></name></person-group><year>1987</year><source>Tiger Beetles Ground Beetles. Illustrated Key to the <tp:taxon-name><tp:taxon-name-part taxon-name-part-type="family">Cicindelidae</tp:taxon-name-part></tp:taxon-name> and <tp:taxon-name><tp:taxon-name-part taxon-name-part-type="family">Carabidae</tp:taxon-name-part></tp:taxon-name> of Europe.</source><publisher-name>Josef Margraf</publisher-name><publisher-loc>Aichtal</publisher-loc><size units="page">488</size></element-citation></ref><ref id="B461812"><element-citation xmlns:xlink="http://www.w3.org/1999/xlink" publication-type="article" xlink:type="simple"><person-group person-group-type="author"><name name-style="western"><surname>Fadda</surname><given-names>S.</given-names></name><name name-style="western"><surname>Henry</surname><given-names>F.</given-names></name><name name-style="western"><surname>Orgeas</surname><given-names>J.</given-names></name><name name-style="western"><surname>Ponel</surname><given-names>P.</given-names></name><name name-style="western"><surname>Buisson</surname><given-names>E.</given-names></name><name name-style="western"><surname>Dutoit</surname><given-names>T.</given-names></name></person-group><year>2008</year><article-title>Consequences of the Cessation of 3000 Years of Grazing on Dry Mediterranean Grassland Ground-Active Beetle Assemblages.</article-title><source>Comptes Rendus Biologies</source><volume>331</volume><fpage>532</fpage><lpage>546</lpage><pub-id pub-id-type="doi">10.1016/j.crvi.2008.04.006</pub-id></element-citation></ref></ref-list></tp:taxon-treatment>
