# Supplementary material for: The Influence of Landscape Heterogeneity - Ground Beetles (Coleoptera: Carabidae) in Fthiotida, Central Greece
Source: Biodivers Data J. 2014 Apr 11;(2):e1082. doi: 10.3897/BDJ.2.e1082 (PMC4031439; doi:10.3897/BDJ.2.e1082)
Supplement: XML Treatment for Olisthopus fuscatus [file BDJ.2.e1082-treatment19.xml]

<!DOCTYPE tp:taxon-treatment
  PUBLIC "-//TaxonX//DTD Taxonomic Treatment Publishing DTD v0 20100105//EN" "tax-treatment-NSO.dtd">
<tp:taxon-treatment xmlns:tp="http://www.plazi.org/taxpub"><tp:treatment-meta><mixed-citation publication-type="journal"><person-group><name><surname>Chapman</surname><given-names>Anna Nicola</given-names></name></person-group><article-title>The Influence of Landscape Heterogeneity - Ground Beetles (<tp:taxon-name><tp:taxon-name-part taxon-name-part-type="order">Coleoptera</tp:taxon-name-part></tp:taxon-name>: <tp:taxon-name><tp:taxon-name-part taxon-name-part-type="family">Carabidae</tp:taxon-name-part></tp:taxon-name>) in Fthiotida, Central Greece</article-title><source>Biodivers Data J</source><day>11</day><month>4</month><year>2014</year><volume>2014</volume><issue>2</issue><pub-id pub-id-type="doi">10.3897/BDJ.2.e1082</pub-id></mixed-citation></tp:treatment-meta><tp:nomenclature><tp:taxon-name><tp:taxon-name-part taxon-name-part-type="genus">Olisthopus</tp:taxon-name-part> <tp:taxon-name-part taxon-name-part-type="species">fuscatus</tp:taxon-name-part></tp:taxon-name><tp:taxon-authority>(Dejean, 1828)</tp:taxon-authority></tp:nomenclature><tp:treatment-sec sec-type="Distribution"><title>Distribution</title><p>Southern and Western Europe, as well as the Near East (<ext-link xmlns:xlink="http://www.w3.org/1999/xlink" ext-link-type="uri" xlink:href="http://www.faunaeur.org/full_results.php?id=379434" xlink:type="simple">http://www.faunaeur.org/full_results.php?id=379434</ext-link>).</p></tp:treatment-sec><tp:treatment-sec sec-type="Notes"><title>Notes</title><p>Zoophagous (<xref ref-type="bibr" rid="B463573">Vanbergen et al. 2010</xref>). It was only found rarely in the olive grove in the homogeneous area (n = 2).</p></tp:treatment-sec><ref-list><ref id="B463573"><element-citation xmlns:xlink="http://www.w3.org/1999/xlink" publication-type="article" xlink:type="simple"><person-group person-group-type="author"><name name-style="western"><surname>Vanbergen</surname><given-names>A.</given-names></name><name name-style="western"><surname>Woodcock.</surname><given-names>B.</given-names></name><name name-style="western"><surname>Koivula</surname><given-names>M.</given-names></name><name name-style="western"><surname>Niemelä</surname><given-names>J.</given-names></name><name name-style="western"><surname>Kotze</surname><given-names>J.</given-names></name><name name-style="western"><surname>Bolger</surname><given-names>D.</given-names></name><name name-style="western"><surname>Golden</surname><given-names>V.</given-names></name><name name-style="western"><surname>Dubs</surname><given-names>F.</given-names></name><name name-style="western"><surname>Boulanger</surname><given-names>G.</given-names></name><name name-style="western"><surname>Serrano</surname><given-names>J</given-names></name><name name-style="western"><surname>Lencina</surname><given-names>J.</given-names></name><name name-style="western"><surname>Serrano</surname><given-names>A.</given-names></name><name name-style="western"><surname>Aguiar</surname><given-names>C.</given-names></name><name name-style="western"><surname>Grandchamp</surname><given-names>A.</given-names></name><name name-style="western"><surname>Stofer</surname><given-names>S.</given-names></name><name name-style="western"><surname>Szél</surname><given-names>G.</given-names></name><name name-style="western"><surname>Ivits</surname><given-names>E.</given-names></name><name name-style="western"><surname>Adler</surname><given-names>P.</given-names></name><name name-style="western"><surname>Markus</surname><given-names>J</given-names></name><name name-style="western"><surname>Watt</surname><given-names>A.</given-names></name></person-group><year>2010</year><article-title>Trophic Level Modulates Carabid Beetle Responses to Habitat and Landscape Structure: a Pan-European Study.</article-title><source>Ecological Entomology</source><volume>35</volume><fpage>226</fpage><lpage>235</lpage><pub-id pub-id-type="doi">10.1111/j.1365-2311.2010.01175.x</pub-id></element-citation></ref></ref-list></tp:taxon-treatment>
